# Supplementary material for: A k-mer grammar analysis to uncover maize regulatory architecture
Source: BMC Plant Biol. 2019 Mar 15;19:103. doi: 10.1186/s12870-019-1693-2 (PMC6419808; doi:10.1186/s12870-019-1693-2)
Supplement: Supplementary file 1 — Supplementary Tables S1. (XLSX 36 kb) [file 12870_2019_1693_MOESM1_ESM.xlsx]

## Sheet: Sheet1
Supplementary table 1. Title	Summary of the datasets used for training/testing the models
		300 bp genomic regions
Regulatory Regions	Data Source Citation	Training Set	Holdout Set
FEA4 ears peaks	Pautler, M., Eveland, A.L., LaRue, T., Yang, F., Weeks, R., Lunde, C., Je, B.I., Meeley, R., Komatsu, M., Vollbrecht, E., Sakai, H., Jackson, D.: FASCIATED EAR4 encodes a bZIP transcription factor that regulates shoot meristem size in maize. Plant Cell 27(1), 104–120 (2015)	3261	820
KN1 ears peaks	Bolduc, N., Yilmaz, A., Mejía-Guerra, M.K., Morohashi, K., O’Connor, D., Grotewold, E., Hake, S.: Unraveling the KNOTTED1 regulatory network in maize meristems. Genes Dev. 26(15), 1685–1690 (2012)	5032	1258
MNAseq hotspots root	Rodgers-Melnick, E., Vera, D.L., Bass, H.W., Buckler, E.S.: Open chromatin reveals the functional maize genome. Proc. Natl. Acad. Sci. U. S. A. 113(22), 3177–84 (2016)	71309	17828
MNAseq hotspots shoot	Rodgers-Melnick, E., Vera, D.L., Bass, H.W., Buckler, E.S.: Open chromatin reveals the functional maize genome. Proc. Natl. Acad. Sci. U. S. A. 113(22), 3177–84 (2016)	101215	25303
Core promoters	Alexandrov, N.N., Brover, V.V., Freidin, S., Troukhan, M.E., Tatarinova, T.V., Zhang, H., Swaller, T.J., Lu, Y.-P., Bouck, J., Flavell, R.B., Feldmann, K.A.: Insights into corn genes derived from large-scale cDNA sequencing. Plant Mol. Biol. 69(1-2), 179–194 (2009)	19275	4822
	Soderlund, C., Descour, A., Kudrna, D., Bomhoff, M., Boyd, L., Currie, J., Angelova, A., Collura, K., Wissotski, M., Ashley, E., Morrow, D., Fernandes, J., Walbot, V., Yu, Y.: Sequencing, mapping, and analysis of 27,455 maize full-length cDNAs. PLoS Genet. 5(11), 1000740 (2009)
	Mejía-Guerra, M.K., Li, W., Galeano, N.F., Vidal, M., Gray, J., Doseff, A.I., Grotewold, E.: Core promoter plasticity between maize tissues and genotypes contrasts with predominance of sharp transcription initiation sites. Plant Cell 27(12), 3309–3320 (2015)
