# Supplementary material for: A k-mer grammar analysis to uncover maize regulatory architecture
Source: BMC Plant Biol. 2019 Mar 15;19:103. doi: 10.1186/s12870-019-1693-2 (PMC6419808; doi:10.1186/s12870-019-1693-2)
Supplement: Supplementary file 2 — Supplementary Tables S2. (XLSX 78 kb) [file 12870_2019_1693_MOESM2_ESM.xlsx]

## Sheet: FEA4
	Confusion Matrix - Guide						Evaluation metrics - Guide
	k=k-mer size, n=total evaluated regions	Predicted category - control	Predicted category - regulatory				Accuracy: (TP+TN)/total regions
	True category - control regions	True negatives	False positives				Precision: TP /(TP + FP)
	True category - regulatory regions	False negatives	True positives				Recall: TP /(TP + FN)
	PWM collection
	Confusion matrix						evaluation metrics				areas under the curve
		Predicted category - control	Predicted category - regulatory	Total			accuracy	precision	recall		ROC	PR
	True category - control regions	465	355	820			0.685366	0.649901	0.803659		0.747087	0.692021
	True category - regulatory regions	161	659	820
	n= Total evaluated regions			1640
	Bag-of-k-mers models - full
	Confusion matrix						evaluation metrics				areas under the curve
	k=5	Predicted category - control	Predicted category - regulatory	Total			accuracy	precision	recall		ROC	PR
	True category - control regions	768	52	820			0.942683	0.937349	0.94878		0.942683	0.985115
	True category - regulatory regions	42	778	820
	n= Total evaluated regions
	Confusion matrix						evaluation metrics				areas under the curve
	k=6	Predicted category - control	Predicted category - regulatory	Total			accuracy	precision	recall		ROC	PR
	True category - control regions	782	38	820			0.954878	0.953771	0.956098		0.954878	0.981592
	True category - regulatory regions	36	784	820
	Confusion matrix						evaluation metrics				areas under the curve
	k=7	Predicted category - control	Predicted category - regulatory	Total			accuracy	precision	recall		ROC	PR
	True category - control regions	786	34	820			0.959756	0.958637	0.960976		0.959756	0.977483
	True category - regulatory regions	32	788	820
	Confusion matrix						evaluation metrics				areas under the curve
	k=8	Predicted category - control	Predicted category - regulatory	Total			accuracy	precision	recall		ROC	PR
	True category - control regions	783	37	820			0.965244	0.955795	0.97561		0.965244	0.98989
	True category - regulatory regions	20	800	820
	Confusion matrix						evaluation metrics				areas under the curve
	k=9	Predicted category - control	Predicted category - regulatory	Total			accuracy	precision	recall		ROC	PR
	True category - control regions	751	69	820			0.95061	0.921323	0.985366		0.95061	0.986529
	True category - regulatory regions	12	808	820
	Confusion matrix						evaluation metrics				areas under the curve
	k=10	Predicted category - control	Predicted category - regulatory	Total			accuracy	precision	recall		ROC	PR
	True category - control regions	657	163	820			0.89939	0.833843	0.997561		0.89939	0.975865
	True category - regulatory regions	2	818	820
	Bag-of-k-mers models - filtered
	Confusion matrix						evaluation metrics				areas under the curve
	k=5, n=2458	Predicted category - control	Predicted category - regulatory	Total			accuracy	precision	recall		ROC	PR
	True category - control regions	764	56	820			0.938415	0.932611	0.945122		0.938415	0.990703
	True category - regulatory regions	45	775	820
	Confusion matrix						evaluation metrics				areas under the curve
	k=6	Predicted category - control	Predicted category - regulatory	Total			accuracy	precision	recall		ROC	PR
	True category - control regions	781	39	820			0.94939	0.952147	0.946341		0.94939	0.989733
	True category - regulatory regions	44	776	820
	Confusion matrix						evaluation metrics				areas under the curve
	k=7	Predicted category - control	Predicted category - regulatory	Total			accuracy	precision	recall		ROC	PR
	True category - control regions	780	40	820			0.95122	0.95122	0.95122		0.95122	0.955344
	True category - regulatory regions	40	780	820
	Confusion matrix						evaluation metrics				areas under the curve
	k=8	Predicted category - control	Predicted category - regulatory	Total			accuracy	precision	recall		ROC	PR
	True category - control regions	783	37	820			0.963415	0.955635	0.971951		0.963415	0.991349
	True category - regulatory regions	23	797	820
	Confusion matrix						evaluation metrics				areas under the curve
	k=9	Predicted category - control	Predicted category - regulatory	Total			accuracy	precision	recall		ROC	PR
	True category - control regions	749	71	820			0.95	0.919318	0.986585		0.95	0.991101
	True category - regulatory regions	11	809	820
	Confusion matrix						evaluation metrics				areas under the curve
	k=10	Predicted category - control	Predicted category - regulatory	Total			accuracy	precision	recall		ROC	PR
	True category - control regions	651	169	820			0.895732	0.828774	0.997561		0.895732	0.912264
	True category - regulatory regions	2	818	820
	vector-k-mers models
	Confusion matrix						evaluation metrics				areas under the curve
	k=5	Predicted category - control	Predicted category - regulatory	Total			accuracy	precision	recall		ROC	PR
	True category - control regions	601	219	820			0.864634	0.78861	0.996341		0.980565	0.989399
	True category - regulatory regions	3	817	820
	Confusion matrix						evaluation metrics				areas under the curve
	k=6	Predicted category - control	Predicted category - regulatory	Total			accuracy	precision	recall		ROC	PR
	True category - control regions	586	234	820			0.856707	0.777778	0.99878		0.979308	0.989766
	True category - regulatory regions	1	819	820
	Confusion matrix						evaluation metrics				areas under the curve
	k=7	Predicted category - control	Predicted category - regulatory	Total			accuracy	precision	recall		ROC	PR
	True category - control regions	586	234	820			0.856707	0.777778	0.99878		0.965373	0.912967
	True category - regulatory regions	1	819	820
	Confusion matrix						evaluation metrics				areas under the curve
	k=8	Predicted category - control	Predicted category - regulatory	Total			accuracy	precision	recall		ROC	PR
	True category - control regions	639	181	820			0.888347	0.818637	0.997558		0.945326	0.986833
	True category - regulatory regions	2	817	819
	Confusion matrix						evaluation metrics				areas under the curve
	k=9	Predicted category - control	Predicted category - regulatory	Total			accuracy	precision	recall		ROC	PR
	True category - control regions	640	180	820			0.889091	0.821251	0.996386		0.936352	0.988193
	True category - regulatory regions	3	827	830
	Confusion matrix						evaluation metrics				areas under the curve
	k=10	Predicted category - control	Predicted category - regulatory	Total			accuracy	precision	recall		ROC	PR
	True category - control regions	657	163	820			0.77622	0.790757	0.75122		0.851001	0.737516
	True category - regulatory regions	204	616	820

## Sheet: KN1
	Confusion Matrix - Guide						Evaluation metrics - Guide
	k=k-mer size, n=total evaluated regions	Predicted category - control	Predicted category - regulatory				Accuracy: (TP+TN)/total regions
	True category - control regions	True negatives	False positives				Precision: TP /(TP + FP)
	True category - regulatory regions	False negatives	True positives				Recall: TP /(TP + FN)
	PWM collection
	Confusion matrix						evaluation metrics				areas under the curve
		Predicted category - control	Predicted category - regulatory	Total			accuracy	precision	recall		ROC	PR
	True category - control regions	794	464	1258			0.715517	0.68984	0.797527		0.796923	0.769541
	True category - regulatory regions	262	1032	1294
	n= Total evaluated regions			2552
	Bag-of-k-mers models - full
	Confusion matrix						evaluation metrics				areas under the curve
	k=5	Predicted category - control	Predicted category - regulatory	Total			accuracy	precision	recall		ROC	PR
	True category - control regions	1161	97	1258			0.920509	0.922524	0.918124		0.920509	0.974921
	True category - regulatory regions	103	1155	1258
	n= Total evaluated regions
	Confusion matrix						evaluation metrics				areas under the curve
	k=6	Predicted category - control	Predicted category - regulatory	Total			accuracy	precision	recall		ROC	PR
	True category - control regions	1182	76	1258			0.941971	0.939873	0.944356		0.941971	0.983497
	True category - regulatory regions	70	1188	1258
	Confusion matrix						evaluation metrics				areas under the curve
	k=7	Predicted category - control	Predicted category - regulatory	Total			accuracy	precision	recall		ROC	PR
	True category - control regions	1180	78	1258			0.945548	0.938919	0.9531		0.945548	0.985351
	True category - regulatory regions	59	1199	1258
	Confusion matrix						evaluation metrics				areas under the curve
	k=8	Predicted category - control	Predicted category - regulatory	Total			accuracy	precision	recall		ROC	PR
	True category - control regions	1176	82	1258			0.949126	0.936631	0.963434		0.949126	0.985452
	True category - regulatory regions	46	1212	1258
	Confusion matrix						evaluation metrics				areas under the curve
	k=9	Predicted category - control	Predicted category - regulatory	Total			accuracy	precision	recall		ROC	PR
	True category - control regions	1131	127	1258			0.941574	0.90696	0.984102		0.941574	0.983981
	True category - regulatory regions	20	1238	1258
	Confusion matrix						evaluation metrics				areas under the curve
	k=10	Predicted category - control	Predicted category - regulatory	Total			accuracy	precision	recall		ROC	PR
	True category - control regions	1008	250	1258			0.899444	0.833887	0.997615		0.899444	0.982352
	True category - regulatory regions	3	1255	1258
	Bag-of-k-mers models - filtered
	Confusion matrix						evaluation metrics				areas under the curve
	k=5	Predicted category - control	Predicted category - regulatory	Total			accuracy	precision	recall		ROC	PR
	True category - control regions	1143	115	1258			0.908188	0.908512	0.90779		0.908188	0.964154
	True category - regulatory regions	116	1142	1258
	Confusion matrix						evaluation metrics				areas under the curve
	k=6	Predicted category - control	Predicted category - regulatory	Total			accuracy	precision	recall		ROC	PR
	True category - control regions	1158	100	1258			0.924483	0.921136	0.928458		0.924483	0.976626
	True category - regulatory regions	90	1168	1258
	Confusion matrix						evaluation metrics				areas under the curve
	k=7	Predicted category - control	Predicted category - regulatory	Total			accuracy	precision	recall		ROC	PR
	True category - control regions	1165	93	1258			0.935215	0.9274	0.944356		0.935215	0.982191
	True category - regulatory regions	70	1188	1258
	Confusion matrix						evaluation metrics				areas under the curve
	k=8	Predicted category - control	Predicted category - regulatory	Total			accuracy	precision	recall		ROC	PR
	True category - control regions	1165	93	1258			0.941971	0.928351	0.95787		0.941971	0.984265
	True category - regulatory regions	53	1205	1258
	Confusion matrix						evaluation metrics				areas under the curve
	k=9	Predicted category - control	Predicted category - regulatory	Total			accuracy	precision	recall		ROC	PR
	True category - control regions	1100	158	1258			0.926471	0.886249	0.978537		0.926471	0.983098
	True category - regulatory regions	27	1231	1258
	Confusion matrix						evaluation metrics				areas under the curve
	k=10	Predicted category - control	Predicted category - regulatory	Total			accuracy	precision	recall		ROC	PR
	True category - control regions	977	281	1258			0.886725	0.816938	0.99682		0.886725	0.982806
	True category - regulatory regions	4	1254	1258
	vector-k-mers models
	Confusion matrix						evaluation metrics				areas under the curve
	k=5	Predicted category - control	Predicted category - regulatory	Total			accuracy	precision	recall		ROC	PR
	True category - control regions	884	374	1258			0.850556	0.770552	0.99841		0.968612	0.957882
	True category - regulatory regions	2	1256	1258
	Confusion matrix						evaluation metrics				areas under the curve
	k=6	Predicted category - control	Predicted category - regulatory	Total			accuracy	precision	recall		ROC	PR
	True category - control regions	860	398	1258			0.841415	0.759517	0.999205		0.971058	0.963217
	True category - regulatory regions	1	1257	1258
	Confusion matrix						evaluation metrics				areas under the curve
	k=7	Predicted category - control	Predicted category - regulatory	Total			accuracy	precision	recall		ROC	PR
	True category - control regions	852	406	1258			0.837838	0.755716	0.99841		0.964927	0.95539
	True category - regulatory regions	2	1256	1258
	Confusion matrix						evaluation metrics				areas under the curve
	k=8	Predicted category - control	Predicted category - regulatory	Total			accuracy	precision	recall		ROC	PR
	True category - control regions	924	334	1258			0.866455	0.789937	0.99841		0.956214	0.941494
	True category - regulatory regions	2	1256	1258
	Confusion matrix						evaluation metrics				areas under the curve
	k=9	Predicted category - control	Predicted category - regulatory	Total			accuracy	precision	recall		ROC	PR
	True category - control regions	960	298	1258			0.880366	0.808113	0.997615		0.931975	0.905869
	True category - regulatory regions	3	1255	1258
	Confusion matrix						evaluation metrics				areas under the curve
	k=10	Predicted category - control	Predicted category - regulatory	Total			accuracy	precision	recall		ROC	PR
	True category - control regions	990	268	1258			0.825914	0.80236	0.864865		0.873832	0.811478
	True category - regulatory regions	170	1088	1258

## Sheet: Core promoter
	Confusion Matrix - Guide						Evaluation metrics - Guide
	k=k-mer size, n=total evaluated regions	Predicted category - control	Predicted category - regulatory				Accuracy: (TP+TN)/total regions
	True category - control regions	True negatives	False positives				Precision: TP /(TP + FP)
	True category - regulatory regions	False negatives	True positives				Recall: TP /(TP + FN)
	PWM collection
	Confusion matrix						evaluation metrics				areas under the curve
		Predicted category - control	Predicted category - regulatory	Total			accuracy	precision	recall		ROC	PR
	True category - control regions	2002	2820	4822			0.643094	0.598291	0.871008		0.724767	0.699671
	True category - regulatory regions	622	4200	4822
	n= Total evaluated regions			9644
	Bag-of-k-mers models - full
	Confusion matrix						evaluation metrics				areas under the curve
	k=5	Predicted category - control	Predicted category - regulatory	Total			accuracy	precision	recall		ROC	PR
	True category - control regions	4269	553	4822			0.895168	0.887533	0.905019		0.956927	0.949487
	True category - regulatory regions	458	4364	4822
	n= Total evaluated regions
	Confusion matrix						evaluation metrics				areas under the curve
	k=6	Predicted category - control	Predicted category - regulatory	Total			accuracy	precision	recall		ROC	PR
	True category - control regions	4378	444	4822			0.921402	0.910339	0.934882		0.971995	0.966328
	True category - regulatory regions	314	4508	4822
	Confusion matrix						evaluation metrics				areas under the curve
	k=7	Predicted category - control	Predicted category - regulatory	Total			accuracy	precision	recall		ROC	PR
	True category - control regions	4448	374	4822			0.937681	0.924733	0.952924		0.979746	0.974731
	True category - regulatory regions	227	4595	4822
	Confusion matrix						evaluation metrics				areas under the curve
	k=8	Predicted category - control	Predicted category - regulatory	Total			accuracy	precision	recall		ROC	PR
	True category - control regions	4434	388	4822			0.944525	0.923366	0.969515		0.983831	0.978835
	True category - regulatory regions	147	4675	4822
	Confusion matrix						evaluation metrics				areas under the curve
	k=9	Predicted category - control	Predicted category - regulatory	Total			accuracy	precision	recall		ROC	PR
	True category - control regions	4372	450	4822			0.944421	0.913228	0.982165		0.985859	0.980441
	True category - regulatory regions	86	4736	4822
	Confusion matrix						evaluation metrics				areas under the curve
	k=10	Predicted category - control	Predicted category - regulatory	Total			accuracy	precision	recall		ROC	PR
	True category - control regions	4203	619	4822			0.933534	0.885772	0.995438		0.988196	0.983322
	True category - regulatory regions	22	4800	4822
	Bag-of-k-mers models - filtered
	Confusion matrix						evaluation metrics				areas under the curve
	k=5	Predicted category - control	Predicted category - regulatory	Total			accuracy	precision	recall		ROC	PR
	True category - control regions	4109	713	4822			0.863749	0.855493	0.875363		0.935587	0.92651
	True category - regulatory regions	601	4221	4822
	Confusion matrix						evaluation metrics				areas under the curve
	k=6	Predicted category - control	Predicted category - regulatory	Total			accuracy	precision	recall		ROC	PR
	True category - control regions	4280	542	4822			0.900664	0.890461	0.913729		0.959953	0.950667
	True category - regulatory regions	416	4406	4822
	Confusion matrix						evaluation metrics				areas under the curve
	k=7	Predicted category - control	Predicted category - regulatory	Total			accuracy	precision	recall		ROC	PR
	True category - control regions	4387	435	4822			0.927831	0.91293	0.945873		0.975198	0.968328
	True category - regulatory regions	261	4561	4822
	Confusion matrix						evaluation metrics				areas under the curve
	k=8	Predicted category - control	Predicted category - regulatory	Total			accuracy	precision	recall		ROC	PR
	True category - control regions	4356	466	4822			0.936852	0.909427	0.970344		0.982174	0.976795
	True category - regulatory regions	143	4679	4822
	Confusion matrix						evaluation metrics				areas under the curve
	k=9	Predicted category - control	Predicted category - regulatory	Total			accuracy	precision	recall		ROC	PR
	True category - control regions	4296	526	4822			0.938511	0.900398	0.986105		0.985965	0.980771
	True category - regulatory regions	67	4755	4822
	Confusion matrix						evaluation metrics				areas under the curve
	k=10	Predicted category - control	Predicted category - regulatory	Total			accuracy	precision	recall		ROC	PR
	True category - control regions	4085	737	4822			0.92275	0.867231	0.998341		0.989716	0.985839
	True category - regulatory regions	8	4814	4822
	vector-k-mers models
	Confusion matrix						evaluation metrics				areas under the curve
	k=5	Predicted category - control	Predicted category - regulatory	Total			accuracy	precision	recall		ROC	PR
	True category - control regions	3570	1252	4822			0.869038	0.793502	0.997719		0.968618	0.956152
	True category - regulatory regions	11	4811	4822
	Confusion matrix						evaluation metrics				areas under the curve
	k=6	Predicted category - control	Predicted category - regulatory	Total			accuracy	precision	recall		ROC	PR
	True category - control regions	3732	1090	4822			0.886976	0.815629	1		0.986572	0.984851
	True category - regulatory regions	0	4822	4822
	Confusion matrix						evaluation metrics				areas under the curve
	k=7	Predicted category - control	Predicted category - regulatory	Total			accuracy	precision	recall		ROC	PR
	True category - control regions	3967	855	4822			0.911136	0.849339	0.999585		0.989475	0.988999
	True category - regulatory regions	2	4820	4822
	Confusion matrix						evaluation metrics				areas under the curve
	k=8	Predicted category - control	Predicted category - regulatory	Total			accuracy	precision	recall		ROC	PR
	True category - control regions	4075	747	4822			0.922335	0.865816	0.999585		0.988948	0.988599
	True category - regulatory regions	2	4820	4822
	Confusion matrix						evaluation metrics				areas under the curve
	k=9	Predicted category - control	Predicted category - regulatory	Total			accuracy	precision	recall		ROC	PR
	True category - control regions	4443	379	4822			0.93343	0.923248	0.945458		0.986304	0.985878
	True category - regulatory regions	263	4559	4822
	Confusion matrix						evaluation metrics				areas under the curve
	k=10	Predicted category - control	Predicted category - regulatory	Total			accuracy	precision	recall		ROC	PR
	True category - control regions	4299	523	4822			0.934985	0.90021	0.978432		0.985704	0.985221
	True category - regulatory regions	104	4718	4822

## Sheet: MNAseq Shoot
	Confusion Matrix - Guide						Evaluation metrics - Guide
	k=k-mer size, n=total evaluated regions	Predicted category - control	Predicted category - regulatory				Accuracy: (TP+TN)/total regions
	True category - control regions	True negatives	False positives				Precision: TP /(TP + FP)
	True category - regulatory regions	False negatives	True positives				Recall: TP /(TP + FN)
	PWM collection
	Confusion matrix						evaluation metrics				areas under the curve
		Predicted category - control	Predicted category - regulatory	Total			accuracy	precision	recall		ROC	PR
	True category - control regions	14067	11236	25303			0.550824	0.55135	0.545706		0.564634	0.549422
	True category - regulatory regions	11495	13808	25303
	n= Total evaluated regions			50606
	Bag-of-k-mers models - full
	Confusion matrix						evaluation metrics				areas under the curve
	k=5	Predicted category - control	Predicted category - regulatory	Total			accuracy	precision	recall		ROC	PR
	True category - control regions	21577	3726	25303			0.855452	0.853538	0.858159		0.928002	0.919772
	True category - regulatory regions	3589	21714	25303
	n= Total evaluated regions
	Confusion matrix						evaluation metrics				areas under the curve
	k=6	Predicted category - control	Predicted category - regulatory	Total			accuracy	precision	recall		ROC	PR
	True category - control regions	22187	3116	25303			0.880074	0.877641	0.883294		0.915453	0.90562
	True category - regulatory regions	2953	22350	25303
	Confusion matrix						evaluation metrics				areas under the curve
	k=7	Predicted category - control	Predicted category - regulatory	Total			accuracy	precision	recall		ROC	PR
	True category - control regions	22560	2743	25303			0.900664	0.893525	0.909734		0.942253	0.917829
	True category - regulatory regions	2284	23019	25303
	Confusion matrix						evaluation metrics				areas under the curve
	k=8	Predicted category - control	Predicted category - regulatory	Total			accuracy	precision	recall		ROC	PR
	True category - control regions	22748	2555	25303			0.916907	0.902511	0.93479		0.94604	0.93837
	True category - regulatory regions	1650	23653	25303
	Confusion matrix						evaluation metrics				areas under the curve
	k=9	Predicted category - control	Predicted category - regulatory	Total			accuracy	precision	recall		ROC	PR
	True category - control regions	22662	2641	25303			0.928526	0.902069	0.961427		0.936248	0.927014
	True category - regulatory regions	976	24327	25303
	Confusion matrix						evaluation metrics				areas under the curve
	k=10	Predicted category - control	Predicted category - regulatory	Total			accuracy	precision	recall		ROC	PR
	True category - control regions	22307	2996	25303			0.931629	0.892366	0.981662		0.956775	0.934472
	True category - regulatory regions	464	24839	25303
	Bag-of-k-mers models - filtered
	Confusion matrix						evaluation metrics				areas under the curve
	k=5	Predicted category - control	Predicted category - regulatory	Total			accuracy	precision	recall		ROC	PR
	True category - control regions	21149	4154	25303			0.840888	0.837474	0.845947		0.959049	0.951825
	True category - regulatory regions	3898	21405	25303
	Confusion matrix						evaluation metrics				areas under the curve
	k=6	Predicted category - control	Predicted category - regulatory	Total			accuracy	precision	recall		ROC	PR
	True category - control regions	21816	3487	25303			0.866439	0.863351	0.870687		0.95541	0.947274
	True category - regulatory regions	3272	22031	25303
	Confusion matrix						evaluation metrics				areas under the curve
	k=7	Predicted category - control	Predicted category - regulatory	Total			accuracy	precision	recall		ROC	PR
	True category - control regions	22355	2948	25303			0.894163	0.885927	0.904833		0.963265	0.942936
	True category - regulatory regions	2408	22895	25303
	Confusion matrix						evaluation metrics				areas under the curve
	k=8	Predicted category - control	Predicted category - regulatory	Total			accuracy	precision	recall		ROC	PR
	True category - control regions	22652	2651	25303			0.915129	0.89924	0.935027		0.967623	0.960277
	True category - regulatory regions	1644	23659	25303
	Confusion matrix						evaluation metrics				areas under the curve
	k=9	Predicted category - control	Predicted category - regulatory	Total			accuracy	precision	recall		ROC	PR
	True category - control regions	22582	2721	25303			0.927578	0.89952	0.962692		0.96621	0.958535
	True category - regulatory regions	944	24359	25303
	Confusion matrix						evaluation metrics				areas under the curve
	k=10	Predicted category - control	Predicted category - regulatory	Total			accuracy	precision	recall		ROC	PR
	True category - control regions	22226	3077	25303			0.930364	0.889844	0.982334		0.948711	0.909857
	True category - regulatory regions	447	24856	25303
	vector-k-mers models
	Confusion matrix						evaluation metrics				areas under the curve
	k=5	Predicted category - control	Predicted category - regulatory	Total			accuracy	precision	recall		ROC	PR
	True category - control regions	18190	7113	25303			0.854187	0.778756	0.989487		0.97256	0.965488
	True category - regulatory regions	266	25037	25303
	Confusion matrix						evaluation metrics				areas under the curve
	k=6	Predicted category - control	Predicted category - regulatory	Total			accuracy	precision	recall		ROC	PR
	True category - control regions	18887	6416	25303			0.869541	0.796531	0.992649		0.97173	0.964548
	True category - regulatory regions	186	25117	25303
	Confusion matrix						evaluation metrics				areas under the curve
	k=7	Predicted category - control	Predicted category - regulatory	Total			accuracy	precision	recall		ROC	PR
	True category - control regions	19924	5379	25303			0.889717	0.823524	0.992017		0.965135	0.944933
	True category - regulatory regions	202	25101	25303
	Confusion matrix						evaluation metrics				areas under the curve
	k=8	Predicted category - control	Predicted category - regulatory	Total			accuracy	precision	recall		ROC	PR
	True category - control regions	21193	4110	25303			0.913568	0.859	0.989566		0.97456	0.96717
	True category - regulatory regions	264	25039	25303
	Confusion matrix						evaluation metrics				areas under the curve
	k=9	Predicted category - control	Predicted category - regulatory	Total			accuracy	precision	recall		ROC	PR
	True category - control regions	21133	4170	25303			0.913113	0.857416	0.991029		0.97456	0.967309
	True category - regulatory regions	227	25076	25303
	Confusion matrix						evaluation metrics				areas under the curve
	k=10	Predicted category - control	Predicted category - regulatory	Total			accuracy	precision	recall		ROC	PR
	True category - control regions	21325	3978	25303			0.916532	0.862993	0.990278		0.961042	0.934637
	True category - regulatory regions	246	25057	25303

## Sheet: MNAseq Root
	Confusion Matrix - Guide						Evaluation metrics - Guide
	k=k-mer size, n=total evaluated regions	Predicted category - control	Predicted category - regulatory				Accuracy: (TP+TN)/total regions
	True category - control regions	True negatives	False positives				Precision: TP /(TP + FP)
	True category - regulatory regions	False negatives	True positives				Recall: TP /(TP + FN)
	PWM collection
	Confusion matrix						evaluation metrics				areas under the curve
		Predicted category - control	Predicted category - regulatory	Total			accuracy	precision	recall		ROC	PR
	True category - control regions	9393	8435	17828			0.539741	0.538743	0.552614		0.560559	0.551595
	True category - regulatory regions	7976	9852	17828
	n= Total evaluated regions			35656
	Bag-of-k-mers models - full
	Confusion matrix						evaluation metrics				areas under the curve
	k=5	Predicted category - control	Predicted category - regulatory	Total			accuracy	precision	recall		ROC	PR
	True category - control regions	15235	2593	17828			0.855873	0.854937	0.857191		0.929058	0.922923
	True category - regulatory regions	2546	15282	17828
	n= Total evaluated regions
	Confusion matrix						evaluation metrics				areas under the curve
	k=6	Predicted category - control	Predicted category - regulatory	Total			accuracy	precision	recall		ROC	PR
	True category - control regions	15638	2190	17828			0.878253	0.877428	0.879347		0.919225	0.911768
	True category - regulatory regions	2151	15677	17828
	Confusion matrix						evaluation metrics				areas under the curve
	k=7	Predicted category - control	Predicted category - regulatory	Total			accuracy	precision	recall		ROC	PR
	True category - control regions	15869	1959	17828			0.896034	0.891402	0.901952		0.941223	0.921555
	True category - regulatory regions	1748	16080	17828
	Confusion matrix						evaluation metrics				areas under the curve
	k=8	Predicted category - control	Predicted category - regulatory	Total			accuracy	precision	recall		ROC	PR
	True category - control regions	15964	1864	17828			0.91059	0.898519	0.925735		0.945668	0.93942
	True category - regulatory regions	1324	16504	17828
	Confusion matrix						evaluation metrics				areas under the curve
	k=9	Predicted category - control	Predicted category - regulatory	Total			accuracy	precision	recall		ROC	PR
	True category - control regions	15869	1959	17828			0.921332	0.896574	0.952547		0.938106	0.931574
	True category - regulatory regions	846	16982	17828
	Confusion matrix						evaluation metrics				areas under the curve
	k=10	Predicted category - control	Predicted category - regulatory	Total			accuracy	precision	recall		ROC	PR
	True category - control regions	15573	2255	17828			0.923659	0.885043	0.973805		0.955808	0.93673
	True category - regulatory regions	467	17361	17828
	Bag-of-k-mers models - filtered
	Confusion matrix						evaluation metrics				areas under the curve
	k=5	Predicted category - control	Predicted category - regulatory	Total			accuracy	precision	recall		ROC	PR
	True category - control regions	14978	2850	17828			0.843589	0.841234	0.847038		0.957898	0.951366
	True category - regulatory regions	2727	15101	17828
	Confusion matrix						evaluation metrics				areas under the curve
	k=6	Predicted category - control	Predicted category - regulatory	Total			accuracy	precision	recall		ROC	PR
	True category - control regions	15410	2418	17828			0.867456	0.865202	0.870541		0.954767	0.948377
	True category - regulatory regions	2308	15520	17828
	Confusion matrix						evaluation metrics				areas under the curve
	k=7	Predicted category - control	Predicted category - regulatory	Total			accuracy	precision	recall		ROC	PR
	True category - control regions	15761	2067	17828			0.890201	0.885466	0.896343		0.961009	0.941563
	True category - regulatory regions	1848	15980	17828
	Confusion matrix						evaluation metrics				areas under the curve
	k=8	Predicted category - control	Predicted category - regulatory	Total			accuracy	precision	recall		ROC	PR
	True category - control regions	15927	1901	17828			0.909973	0.896797	0.926576		0.965537	0.958978
	True category - regulatory regions	1309	16519	17828
	Confusion matrix						evaluation metrics				areas under the curve
	k=9	Predicted category - control	Predicted category - regulatory	Total			accuracy	precision	recall		ROC	PR
	True category - control regions	15833	1995	17828			0.921135	0.895033	0.954173		0.964328	0.957934
	True category - regulatory regions	817	17011	17828
	Confusion matrix						evaluation metrics				areas under the curve
	k=10	Predicted category - control	Predicted category - regulatory	Total			accuracy	precision	recall		ROC	PR
	True category - control regions	15516	2312	17828			0.92279	0.882634	0.975264		0.944609	0.904868
	True category - regulatory regions	441	17387	17828
	vector-k-mers models
	Confusion matrix						evaluation metrics				areas under the curve
	k=5	Predicted category - control	Predicted category - regulatory	Total			accuracy	precision	recall		ROC	PR
	True category - control regions	12860	4968	17828			0.851974	0.779063	0.982612		0.9695	0.962492
	True category - regulatory regions	310	17518	17828
	Confusion matrix						evaluation metrics				areas under the curve
	k=6	Predicted category - control	Predicted category - regulatory	Total			accuracy	precision	recall		ROC	PR
	True category - control regions	13350	4478	17828			0.867203	0.796907	0.985584		0.968877	0.96225
	True category - regulatory regions	257	17571	17828
	Confusion matrix						evaluation metrics				areas under the curve
	k=7	Predicted category - control	Predicted category - regulatory	Total			accuracy	precision	recall		ROC	PR
	True category - control regions	13989	3839	17828			0.885237	0.820725	0.985809		0.959801	0.936949
	True category - regulatory regions	253	17575	17828
	Confusion matrix						evaluation metrics				areas under the curve
	k=8	Predicted category - control	Predicted category - regulatory	Total			accuracy	precision	recall		ROC	PR
	True category - control regions	14892	2936	17828			0.908683	0.856388	0.982051		0.971103	0.963332
	True category - regulatory regions	320	17508	17828
	Confusion matrix						evaluation metrics				areas under the curve
	k=9	Predicted category - control	Predicted category - regulatory	Total			accuracy	precision	recall		ROC	PR
	True category - control regions	14682	3146	17828			0.90428	0.848071	0.985024		0.971023	0.964157
	True category - regulatory regions	267	17561	17828
	Confusion matrix						evaluation metrics				areas under the curve
	k=10	Predicted category - control	Predicted category - regulatory	Total			accuracy	precision	recall		ROC	PR
	True category - control regions	15496	2332	17828			0.923155	0.881936	0.977115		0.957333	0.92895
	True category - regulatory regions	408	17420	17828
