# Supplementary material for: A k-mer grammar analysis to uncover maize regulatory architecture
Source: BMC Plant Biol. 2019 Mar 15;19:103. doi: 10.1186/s12870-019-1693-2 (PMC6419808; doi:10.1186/s12870-019-1693-2)
Supplement: Supplementary file 4 — Supplementary Tables S3. (XLSX 39 kb) [file 12870_2019_1693_MOESM4_ESM.xlsx]

## Sheet: Sheet1
Supplemental Table S3.	Results of the re-annotation of B73 chromosome 10 sequence
	Annotation Chromosome 10 "bag-of-k-mers"
	Predicted Regulatory
Probability Threshold	Total	Annotated Regulatory	Total Chrom 10 Annotated	Annotated Regulatory Regions Recovered
0.51	77443	17045	0.043	0.897
0.55	73160	16664	0.041	0.877
0.6	67310	16068	0.038	0.846
0.65	61100	15366	0.034	0.809
0.7	54322	14551	0.03	0.766
0.75	46846	13575	0.026	0.714
0.8	38945	12349	0.022	0.65
0.85	30352	10792	0.017	0.568
0.9	20640	8641	0.012	0.455
0.95	10292	5558	0.006	0.293
0.99	1885	1441	0.001	0.076
	Annotation Chromosome 10 "vector-k-mers"
	Predicted Regulatory
Probability Threshold	Total	Annotated Regulatory	Total Chrom 10 Annotated	Annotated Regulatory Regions Recovered
0.51	110990	18996	0.062	1
0.55	110749	18996	0.062	1
0.6	110443	18993	0.062	1
0.65	110092	18989	0.061	0.999
0.7	109619	18981	0.061	0.999
0.75	109024	18975	0.061	0.999
0.8	108291	18963	0.06	0.998
0.85	107194	18947	0.06	0.997
0.9	104787	18896	0.058	0.994
0.95	91430	18262	0.051	0.961
0.99	41932	12384	0.023	0.652
