# Supplementary material for: A k-mer grammar analysis to uncover maize regulatory architecture
Source: BMC Plant Biol. 2019 Mar 15;19:103. doi: 10.1186/s12870-019-1693-2 (PMC6419808; doi:10.1186/s12870-019-1693-2)
Supplement: Supplementary file 5 — Supplementary Tables S4. (XLSX 66 kb) [file 12870_2019_1693_MOESM5_ESM.xlsx]

## Sheet: FEA4
k-mers similar to TFBSs	bag-of-k-mer Score	TF family best hit	k-mer count per family
ACATGCAT	1.00673	ABI3VP1	6
AGCAAGCA	0.89632
ATGCATGC	2.3774
CACATGCA	0.801329
CATGCATG	2.11211
TGCATGCA	1.57701
Sum k-mer Scores	8.7709
AGCCAGCC	0.994336	AP2EREBP	12
CACAGCCA	0.741866
CACGGCCA	0.693715
CACTGCCA	1.01345
CAGCCGCA	0.635466
CCACCGCA	0.630879
CCACTGCC	0.824287
CCGGCCAG	0.698113
CTGCCGCC	0.725622
GCAGTGGC	0.85943
GCCAGCCA	1.03855
GCCGGCCA	0.842308
Sum k-mer Scores	9.69803
AGAGACAG	0.648768	BBRBPC	2
CAGAGAGA	0.654479
Sum k-mer Scores	1.30325
ACGTGACA	0.703233	bHLH	14
ACGTGACG	1.22215
CACACACG	0.925023
CACGTCAC	1.08347
CATGCACG	1.01903
CATGTCAC	0.738589
CGCGTGAC	0.819621
CGTGCCGC	0.632414
CGTGTCAC	0.647735
GACGTGAC	0.82744
GCACATGC	0.629709
GCACGTAC	0.662279
GGACGGAC	0.888396
GTACGTAC	1.10517
Sum k-mer Scores	11.9043
ACGTCACA	0.740651	bZIP	26
ACGTCACT	0.727419
ACTGCCAC	0.630953
AGCAGGCA	0.83644
AGCTAGCA	0.737706
AGCTGACG	0.63975
ATGACGTC	0.691884
CACGGCAG	0.748125
CACGTCAG	0.70887
CACGTGAC	0.718894
CAGCAGGC	0.904364
CAGCTAGC	1.07596
CCACGCCA	0.67114
CGTCATCA	0.73003
CGTCATCC	0.752253
CGTCGTCA	0.739491
GACGCGGC	0.65371
GACGTCAC	1.39754
GCACGTCA	0.825244
GCCACGCC	0.669452
GCGTCAGC	1.07816
GGCGTCAC	0.791502
TCACGTCA	1.00606
TGACATCA	0.870089
TGACGCCA	0.726812
TGACGTCA	0.939038
Sum k-mer Scores	21.0115
ACGCGTGC	0.970833	BZR	4
CACGCGTG	0.638972
CACGTACG	1.14626
CGCACGTC	0.724825
Sum k-mer Scores	3.48089
ATCATCAT	0.64034	C2C2gata	4
ATCCCATC	0.736245
CCGATCGA	0.791901
GGATGGGA	0.664088
Sum k-mer Scores	2.83257
ACGACGAC	0.656831	C2H2	7
ACGGTGAC	0.63126
ACTGCACT	0.874202
AGTAGTAG	1.04837
GACGACGA	0.791533
GATGACGA	0.733776
GTGAGTGA	0.735043
Sum k-mer Scores	5.47102
AGCGCGCG	0.757459	CAMTA	1
Sum k-mer Scores	0.757459
CACCAGCA	0.785925	DBP	2
GCACCAGC	0.655761
Sum k-mer Scores	1.44169
CTGCACGC	0.715334	FHA	1
Sum k-mer Scores	0.715334
CTGACGCA	0.731264	GRF	1
Sum k-mer Scores	0.731264
ATCAATCA	0.869015	Homeobox	2
TGACGACA	0.780323
Sum k-mer Scores	1.64934
CTAGCAGC	0.641247	HSF	1
Sum k-mer Scores	0.641247
ACACACGC	0.682313	MYB	3
ACCGTACC	0.689779
AGGTGAGG	0.668764
Sum k-mer Scores	2.04086
ACACGCAC	0.813929	NAC	7
ACACGTAC	0.84362
CACACGCA	1.04748
CACGGCAC	0.676033
CGTGTGCA	0.750986
GACACGGC	0.783872
GCCGTGAC	0.671718
Sum k-mer Scores	5.58764
AGCAGCAC	0.740422	NLP	11
AGCAGCAG	0.695896
CAGCAGCA	0.877493
CAGCTGCA	0.662969
CGCAGCAG	0.633913
CTGCAGCA	0.697757
CTGCTGCA	1.02276
CTGCTGCC	0.706475
GCAGCAGA	0.664965
GCAGCAGC	1.24359
GCGGCAGC	0.908804
Sum k-mer Scores	8.85504
ACAGTACA	0.633399	SBP	2
TACGTACA	0.736848
Sum k-mer Scores	1.37025
ACGTACGG	0.651966	SPL	3
CGGACGGA	0.823215
CGTACGTA	1.27669
Sum k-mer Scores	2.75187
ACTAGCTA	0.685374	STY	4
CTAGCTAC	0.740263
CTAGCTAG	1.2135
GCTAGCTA	1.71232
Sum k-mer Scores	4.35146
GGCCCCAC	0.669433	TCP	1
Sum k-mer Scores	0.669433
ACGGCGAC	0.960037	Trihelix Count	2
CGACGACG	0.849218
Sum k-mer Scores	1.80925

## Sheet: KN1
k-mers similar to TFBSs	bag-of-k-mer Score	TF family best hit	k-mer count per family
ACATGCAT	0.791587	ABI3VP1	6
ATATACAT	0.945226
ATGCATGC	2.08478
CATGCATG	2.01528
TCCCGTCA	0.73742
TGCATGCA	1.41998
Sum k-mer Scores	7.99427
AGCCAGCC	0.93016	AP2EREBP	7
CACGGCCA	0.734539
CACTGACA	1.00018
CACTGCCA	0.910696
GCAGTGGC	0.864247
GCCAGCCA	1.15952
GCCGTCGC	0.796681
Sum k-mer Scores	6.39602
ATATATAG	0.978879	ARID	1
Sum k-mer Scores	0.978879
AGAGAGAC	0.858073	BBRBPC	5
AGAGAGAT	0.779052
CAGAGAGA	0.812273
GACAGAGA	0.833702
GAGACAGA	0.846329
Sum k-mer Scores	4.12943
ACGTGACA	0.93546	bHLH	8
ACGTGACG	1.18811
CACACACG	0.822278
CACGTCAC	1.01591
CATGCACG	1.17362
CATGTCAC	0.832611
GGACGGAC	1.12716
GTACGTAC	1.20744
Sum k-mer Scores	8.30258
AGCTAGCA	0.884453	bZIP	11
ATCACGTC	0.997646
CACGTCAG	0.721566
CAGCAGGC	0.813365
CAGCTAGC	1.05475
CATGTCAG	0.871214
CCACGCCA	0.856933
CCAGCTGC	0.781198
GACGTGAC	1.66918
GGCTGGCA	0.768103
TCACGTCA	1.54026
Sum k-mer Scores	10.9587
AAAAACTG	0.804382	C2C2dof	2
AAAAGATG	0.740121
Sum k-mer Scores	1.5445
ATCAGATC	0.747423	C2C2gata	5
ATCCCATC	1.20803
ATCGCATC	0.878003
CCGATCGA	0.927594
GGATGGGA	1.44422
Sum k-mer Scores	5.20527
ACACGACA	0.883316	C2H2	6
ACCTGCAC	0.746213
AGACAAGA	0.736006
AGACGACA	0.785211
AGTAGTAG	1.04909
GTGAGTGA	1.11121
Sum k-mer Scores	5.31105
GTGATGGA	0.737783	CCAATHAP3	1
Sum k-mer Scores	0.737783
AATCAATC	1.46495	Homeobox	11
ATCAATCA	1.81575
ATCAGTCA	0.790929
ATCCATCA	0.778281
ATGATTGA	0.924898
ATTGATTG	1.11606
CAATCATG	0.753878
CATCAATC	0.929277
CTGATTGA	0.811033
GTCAATCA	0.780395
TCAATCAA	1.19111
Sum k-mer Scores	11.3566
GATTTGAC	1.16065	LIM	2
TCAAATCA	1.09679
Sum k-mer Scores	2.25744
ATGGAAAA	0.817973	MADS	2
TCTAAAAA	0.866121
Sum k-mer Scores	1.68409
AAAAAGTT	0.822521	MYB	2
CGCGCCAC	0.735879
Sum k-mer Scores	1.5584
ACACGTAC	0.861093	NAC	4
CACACGCA	0.879964
CACGGCAC	0.990798
GACACGGC	0.755007
Sum k-mer Scores	3.48686
AGCAGCAG	0.761279	NLP	6
AGCAGCTG	0.95726
CAGCAGCA	0.843932
CAGCTGCA	0.932253
CTGCTGCA	0.960256
GCAGCAGC	1.20613
Sum k-mer Scores	5.66111
ACAGTACA	0.828973	SBP	3
ATTGGACG	0.78238
TACGTACA	0.853549
Sum k-mer Scores	2.4649
ACGTACGG	0.772613	SPL	3
CGGACGGA	0.869045
CGTACGTA	1.58474
Sum k-mer Scores	3.2264
ACTAGCTA	1.13077	STY	6
CCTAGCTA	1.00907
CTAGCTAC	0.719215
CTAGCTAG	1.73692
GCTAGCTA	2.01068
TAGCTAGA	0.815962
Sum k-mer Scores	7.42262
CGGCCCAC	0.741168	TCP	3
GGCCCCAC	1.0231
GGGGCCCA	0.738895
Sum k-mer Scores	2.50316
ACGGCGAC	0.904948	Trihelix	2
CACGTACG	1.18592
Sum k-mer Scores	2.09086
AAAAAGGC	1.00967	WRKY	1
Sum k-mer Scores	1.00967

## Sheet: Core promoter
k-mers similar to TFBSs	bag-of-k-mer Score	TF family best hit	k-mer count per family
AAAAACGT	1.14462	ABI3VP1	5
AGCAAGCA	2.17789
ATGCATGC	1.56425
CATGCATG	1.62447
CTGCTTGC	1.27007
Sum k-mer Scores	7.7813
ACGGCCAC	1.26557	AP2EREBP	18
AGCGGCGG	1.44558
CACCGGCC	1.27054
CACGCCGC	1.48626
CACGGCCA	1.23974
CACTGCCA	1.1854
CATCTCCA	1.18363
CCACGGCC	1.53194
CCGCCGCA	1.55676
CCGCGTCC	1.29171
CCGCTTCC	1.24132
CCGTCTCC	1.41424
CGCTTCCA	1.19273
CGGCCTCC	1.24656
GCAATGGC	1.21081
GCCAGCCA	1.63269
GCCGTCCA	1.15145
GCCGTCGC	1.33298
Sum k-mer Scores	23.8799
CGAGAAAA	1.17452	ARF	1
Sum k-mer Scores	1.17452
ATATATAG	3.41037	ARID	4
ATATATGG	1.30291
CTATATAA	2.15199
GAAATTAA	1.3616
Sum k-mer Scores	8.22687
AGAGACAG	1.15316	BBRBPC	10
AGAGAGAC	1.99918
AGAGAGAT	1.15399
CAGAGAGA	1.17955
CGAGAGAG	1.62088
GAGACAGA	1.62988
GAGAGACA	1.28496
GAGAGAGC	1.74812
GAGAGCGA	1.42539
TAGAGAGA	1.29587
Sum k-mer Scores	14.491
CACACACG	1.23853	bHLH	3
CACGTCAC	1.23721
CTCGTGGC	1.22088
Sum k-mer Scores	3.69663
CCACGCCA	1.34448	bZIP	4
AGCTAGCA	1.21505
AGCAGGCA	1.16865
CACGTGAC	1.16263
Sum k-mer Scores	4.89081
GGACCGGA	1.87254	C2C2gata	4
CCGATCGA	1.67078
GGAGCGGA	1.58777
GGATCGGA	1.32139
Sum k-mer Scores	6.45248
GTGAGTGA	1.5657	C2H2	4
CCTCCTCG	1.36012
AGAAAACG	1.33576
GAGAGTGA	1.18777
Sum k-mer Scores	5.44934
AAAAGTTA	1.1555	C3H	1
Sum k-mer Scores	1.1555
AAAATATC	1.99344	CCA1	4
AAAAATCT	1.61803
AGATATAT	1.58466
AAATATCA	1.16547
Sum k-mer Scores	6.36159
AAAAACTG	1.76379	DAG2	2
AAAAATTG	1.48903
Sum k-mer Scores	3.25282
CACGCACC	1.25747	FAR1	1
Sum k-mer Scores	1.25747
GAACCAAA	1.52444	G2like	1
Sum k-mer Scores	1.52444
GAAATGGA	1.27537	GeBP	1
Sum k-mer Scores	1.27537
CCACCACG	1.16451	HMG	1
Sum k-mer Scores	1.16451
CTAGCAGC	1.15236	HSF Count	1
Sum k-mer Scores	1.15236
AAAAATCG	1.54999	LOBAS2	3
AAAAACCG	1.3936
GTAAAATA	1.15958
Sum k-mer Scores	4.10317
TCTAAAAA	1.50964	MADS	2
AATGGCAA	1.14418
Sum k-mer Scores	2.65382
CGCCGCCA	1.20962	mTERF	1
Sum k-mer Scores	1.20962
AAAAAGTT	1.91441	MYB	4
AGGTGAGG	1.36625
ACCACACG	1.32053
CTGCCTAC	1.18176
Sum k-mer Scores	5.78295
AAACCCTA	2.16513	MYBrelated	10
AACCCTAG	1.50197
AAAAATGT	1.38211
AAAACCCT	1.30163
ATATTTTC	1.27851
CCGAAACC	1.23428
AACCCTAC	1.1696
CTAAACCC	1.14904
TAGATATA	1.38659
AAATATCT	1.29339
Sum k-mer Scores	13.8622
GCAAGCAA	1.69913	NAC	6
CACGGCAC	1.62397
AAACAAGC	1.3453
CACACGCA	1.3135
ACACGGCA	1.29819
CCCACACG	1.26347
Sum k-mer Scores	8.54356
CGTACGTA	1.54115	SPL	3
CGGACGGA	1.341
ACGTACGG	1.28902
Sum k-mer Scores	4.17116
GCTAGCTA	3.08734	STY	4
CTAGCTAG	2.52714
ACTAGCTA	1.70619
TAGCTAGA	1.22843
Sum k-mer Scores	8.5491
GGCCCATA	1.39548	TCP	3
GCCCACCA	1.39253
GTGGGGAA	1.17854
Sum k-mer Scores	3.96655
AAAAAGGC	1.6802	WRKY	2
CAAGTCAA	1.21525
Sum k-mer Scores	2.89545

## Sheet: MNAseq Shoot
k-mers similar to TFBSs	bag-of-k-mer Score	TF family best hit	k-mer count per family
CATGCATG	3.80976	ABI3VP1	5
ATGCATGC	2.89043
AGCAAGCA	2.45521
ACAAGCAG	2.10935
CTGCTTGC	1.73879
Sum k-mer Scores	13.0035
CCGCCGCA	2.38948	AP2EREBP	11
CACCGGCC	2.15046
AGCCGGCG	2.12385
AGCGGCCG	2.01677
CCGCGTCC	1.98526
CACTGCCA	1.97144
CCAACGCC	1.96525
CACGGCCA	1.8599
CGCCGCAG	1.82374
CCACTGCC	1.81525
CATCTCCA	1.7937
Sum k-mer Scores	21.8951
ATATATAG	3.38172	ARID	5
CCTAATAA	2.601
CTAATAAG	2.06634
ACTATATA	1.87086
ACTAATAA	1.78221
Sum k-mer Scores	11.7021
AGAGAGAC	2.36862	BBRBPC	1
Sum k-mer Scores	2.36862
CATGCACG	2.56851	bHLH	11
CACACACG	2.38013
ACGTGACA	2.12899
ACAAGTGG	2.04588
ACGTGACG	1.96104
ACTGGTAG	1.88
GTACGTAC	1.86729
CAAACACG	1.83409
GCCACACA	1.81675
CGTGCCGC	1.79355
CACATGGC	1.75796
Sum k-mer Scores	22.0342
AGCTGGCA	2.16501	bZIP	7
CCGCTGGC	2.09844
CCAGCTGC	2.05054
CACGTGAC	2.02228
ACGTCACT	1.81613
CACGTCTC	1.77847
CAGCGGGC	1.76543
Sum k-mer Scores	13.6963
CACGTACG	3.09485	BZR	3
ACGTGCAG	2.02842
ACGCACGT	1.84919
Sum k-mer Scores	6.97245
AAAAACTG	2.20037	C2C2dof	2
AAAGCAGC	2.01774
Sum k-mer Scores	4.2181
GGACCGGA	2.51426	C2C2gata	3
GGATCGGA	2.13235
ATCCGACG	1.73742
Sum k-mer Scores	6.38404
GAAAACGA	2.03806	C2H2	5
ACCTGCAC	2.02674
AACTGCAA	1.8426
ACAAAACG	1.81976
AGACGACA	1.75118
Sum k-mer Scores	9.47834
CAACAACG	2.29153	C3H	1
Sum k-mer Scores	2.29153
AAAATATC	2.47334	CCA1	2
AAAAATCT	1.73839
Sum k-mer Scores	4.21172
GCGGGCAA	1.787	E2FDP	1
Sum k-mer Scores	1.787
ACCTGGAC	2.08673	EIL	1
Sum k-mer Scores	2.08673
CACGCTTC	2.09322	FHA	1
Sum k-mer Scores	2.09322
AGCAAACA	2.24507	G2like	2
AGAAACCA	1.77639
Sum k-mer Scores	4.02146
CCACCACG	2.16195	HMG	1
Sum k-mer Scores	2.16195
GTTAATTA	2.23915	Homeobox	3
TGAATGAA	1.83583
GTAATTAA	1.77033
Sum k-mer Scores	5.84531
CTAGCAGC	1.92274	HSF	1
Sum k-mer Scores	1.92274
GGTAGGTA	2.47403	MYB	10
AAAAAGTT	2.34477
GCCAACCA	2.32917
ACCACACG	2.0705
ACCAGCCA	2.01622
ATGGTTGG	1.99279
CACCAGCC	1.89209
ACCTAACC	1.86205
ACCGTATA	1.81272
CCCTACCA	1.7801
Sum k-mer Scores	20.5744
CCTTATCC	1.99038
Sum k-mer Scores	1.99038	MYBrelated	1
AAACACGC	2.10685	NAC	4
AAACAAGC	1.99347
ATGCCGTG	1.83343
ACACGGCA	1.7857
Sum k-mer Scores	7.71945
TAGCAGCA	2.63844	NLP	2
GCAGTAGC	1.93865
Sum k-mer Scores	4.57709
ACGAAACG	1.77973	RWPRK	1
Sum k-mer Scores	1.77973
TACGTACA	2.04355	SBP	4
GGACAAAA	2.03926
AAGTACAG	1.79804
ATACGTAC	1.79547
Sum k-mer Scores	7.67631
CATGACCA	1.78508	SET	1
Sum k-mer Scores	1.78508
CGTACGTA	2.49842	SPL	2
ACGTACGG	2.28626
Sum k-mer Scores	4.78468
GCTAGCTA	3.53106	STY	3
CTAGCTAG	3.32995
ACTAGCTA	2.02762
Sum k-mer Scores	8.88863
GCCCACCA	2.91319	TCP	13
ATGGGCCC	2.62004
GGCCCATA	2.60381
AGCCCACA	2.50456
GGCCCACC	2.07371
GGCCCTAC	1.8437
AGGGACCA	1.8239
GTGGTCCA	1.81019
AGGGCCCA	1.79771
GTCCACAC	1.76602
GGCTCCAC	1.76185
GGACCACA	1.75988
GTGGGCCA	1.73904
Sum k-mer Scores	27.0176
TGCAGGCA	1.74857	TERF	1
Sum k-mer Scores	1.74857
ACGGCGAC	2.03979	Trihelix	2
GCTGGAGA	1.7693
Sum k-mer Scores	3.80908
AAAAAGGC	2.08561	WRKY	1
Sum k-mer Scores	2.08561

## Sheet: MNAseq Root
k-mers similar to TFBSs	bag-of-k-mer Score	TF family best hit	k-mer count per family
ATGCATGC	2.6807	ABI3VP1	9
CATGCATG	2.55945
AGCAAGCA	2.42312
CACATGCA	2.12292
CTGCTTGC	2.00021
ACAAGCAG	1.68973
GGCAAGCA	1.68576
CGTGTATA	1.66648
TGCATGCA	1.59373
Sum k-mer Scores	18.4221
GCCAGCCA	2.17811	AP2EREBP	12
CACAGACA	2.05493
AGCGGCGG	1.84567
CACTGACA	1.82802
CGCCGCAG	1.8224
CACCGGCC	1.81782
CATCTCCA	1.74788
AAGCCGGC	1.71531
CCACGGCC	1.68479
GCCGTCCA	1.68379
AGCCGGCC	1.58338
CACCGGCA	1.57771
Sum k-mer Scores	21.5398
GCCAACAA	1.59494	ARF	1
Sum k-mer Scores	1.59494
ATATATAG	4.31313	ARID	8
ACTATATA	2.30421
CTATATAA	1.98481
GATTATTA	1.81836
CTAATAAG	1.68731
ACTAATAA	1.64768
GTTTATTA	1.61166
ATATATGG	1.59123
Sum k-mer Scores	16.9584
CACACACG	2.42545	bHLH	11
AAGCACGT	2.03458
CATGCACG	1.97466
ACGTGACG	1.97372
CATGTCAC	1.90565
GTACGTAC	1.70697
ACGTGTCA	1.68297
GTGTGGCA	1.66774
GTACGCAC	1.63911
GCAAGTGC	1.62276
ACGTGACA	1.5744
Sum k-mer Scores	20.208
GACGCGGC	1.75737	bZIP	4
CACCTGGC	1.75311
CCACGCCA	1.73016
CAGCGGGC	1.70117
Sum k-mer Scores	6.94182
CACGTACG	2.26412	BZR	5
ATGCACAC	1.81335
ACGTGTGC	1.75446
CACACGTC	1.6348
ACGCACGT	1.62572
Sum k-mer Scores	9.09244
AAAGCAGC	1.78652	C2C2dof	1
Sum k-mer Scores	1.78652
GGACCGGA	1.78416	C2C2gata	2
CCGATCGA	1.61975
Sum k-mer Scores	3.40391
ACCTGCAC	1.82525	C2H2	3
AGACGACA	1.80783
ACGACCAA	1.57873
Sum k-mer Scores	5.21181
ACCTGGAC	1.62548	EIL	1
Sum k-mer Scores	1.62548
ACGCGGCT	1.99246	FAR1	3
CACGCACC	1.73047
CACACGCC	1.68793
Sum k-mer Scores	5.41087
GGAATATA	1.72536	GARP	1
Sum k-mer Scores	1.72536
ACTGACAC	1.63143	GRF	1
Sum k-mer Scores	1.63143
CCACCACG	2.29203	HMG	1
Sum k-mer Scores	2.29203
CAATAATA	2.16337	Homeobox	5
CAATCATG	1.91677
TGAATGAA	1.66644
GTAATTAA	1.63371
ATGATTGA	1.57756
Sum k-mer Scores	8.95785
CTAGTAGC	1.79247	HSF	1
Sum k-mer Scores	1.79247
AGGCGGCG	1.81439	LOBAS2	2
AAAAATCG	1.70794
Sum k-mer Scores	3.52233
ACCACACG	2.12242	MYB	7
ACACACGC	1.80839
ACGGCTAC	1.71679
AAAAAGTT	1.66669
GGTAGGTA	1.65951
GCCTAACA	1.65033
AACTAACC	1.55912
Sum k-mer Scores	12.1833
AAATATCT	1.57684	MYBrelated	1
Sum k-mer Scores	1.57684
CGTGTGCA	2.18467	NAC	8
AAACACGC	2.05416
CACGGCAC	1.98343
ACACGGCA	1.85274
CACGGAAC	1.80996
CACACGCA	1.66849
GACACGGC	1.62499
AAACAAGC	1.60576
Sum k-mer Scores	14.7842
TAGCAGCA	2.06392	NLP	3
GCCGCAGC	1.635
CTGCAGCA	1.59368
Sum k-mer Scores	5.2926
GGACAAAA	1.65687	SBP	2
GTACAATA	1.57418
Sum k-mer Scores	3.23105
CGTACGTA	2.53152	SPL	2
ACGTACGG	1.61418
Sum k-mer Scores	4.1457
CTAGCTAG	3.31757	STY	4
GCTAGCTA	3.00278
ACTAGCTA	2.54738
CTAGCCAG	1.93158
Sum k-mer Scores	10.7993
GGCCCATA	2.97296	TCP	13
GCCCACCA	2.73882
ATGGGCCC	2.16131
AGTGGGCC	2.10553
GAGCCCAC	1.9538
AGCCCACA	1.8563
GGCCCACC	1.83139
CATGTGGG	1.66637
GTGGGACA	1.65056
GGGCCCTA	1.62855
GCCCACAA	1.57571
GCCCCACA	1.57439
GGGCCCAC	1.57404
Sum k-mer Scores	25.2897
ATGCCGGC	1.61098	TERF	1
Sum k-mer Scores	1.61098
CACGTGTA	1.78441	Trihelix	1
Sum k-mer Scores	1.78441
CAAGTCAA	1.84134	WRKY	2
CAGTCAAA	1.58962
Sum k-mer Scores	3.43096
